# Supplementary material for: Sensortoolkit—A Python Library for Standardizing the Ingestion, Analysis, and Reporting of Air Sensor Data for Performance Evaluation
Source: Sensors (Basel). 2025 Sep 10;25(18):5645. doi: 10.3390/s25185645 (PMC12473223; doi:10.3390/s25185645)
Supplement: Supplementary file 1 [file sensors-25-05645-s001.zip]

Archive with 5 entries (5 files):
- TableS1_sensortoolkitDataFormattingSchemeParameters.pdf
- Supplemental1_CaseStudy_PM25_Testing_Report.pdf
- Supplemental2_CaseStudy_PM10_Testing_Report.pdf
- Supplemental3_EPA_Ozone_Test_Reports2022.pdf
- Supplemental4_EPA_LTPP_PM25_Test_Reports2022.pdf
